# Supplementary material for: Maternal effects, reciprocal differences and combining ability study for yield and its component traits in maize (Zea mays L.) through modified diallel analysis
Source: PeerJ. 2024 Jun 25;12:e17600. doi: 10.7717/peerj.17600 (PMC11212646; doi:10.7717/peerj.17600)
Supplement: Supplemental Information 8 [file peerj-12-17600-s008.csv]

Cross	Replication	50% tasseling	50 % silking	Plant height(cm)	Ear height(cm)	75 % dry husk	Final cob count	Cob length	Cob girth	No. of Kernel rows / cob	No. of Kernels / row	Test weight	Grain yeild (q/ha)
1 x 2	R1	64	63	133	53	102	43	16.5	4.44	14	34.8	27	67.04
	R2	61	63	121	63.6	100	34	16.3	4.2	13.8	34.5	26.5	48.37
	R3	61	61	110.8	51.6	101	36	16.1	3.96	13.6	34.2	26	54.75
1 x 3	R1	62	64	132	51.2	102	34	15.84	4.26	12.4	33.2	31	38.4
	R2	62	66	136.6	64.6	100	31	15.52	4.2	13.4	32.6	30	40.43
	R3	61	61	137	69	101	28	15.2	4.14	14.4	32	29	40.6
1 x 4	R1	64	63	136.8	53	103	29	15.6	4.4	13.6	28.6	29	60.09
	R2	61	64	143.2	52.2	100	29	15.65	4.3	13.8	28.6	30.5	54.85
	R3	61	61	145.8	54	101	26	15.7	4.2	14	28.6	32	60.18
1 x 5	R1	64	64	114.4	44.6	100	37	14.3	4.44	13.2	30	28	37.23
	R2	60	63	119.2	52	100	34	13.6	4.17	13.2	29.6	27	39.79
	R3	61	64	117	48	105	27	12.9	3.9	13.2	29.2	26	38.73
1 x 6	R1	60	61	151.4	71.6	99	31	17.6	4.26	14.4	35.6	27	67.81
	R2	58	58	154.8	73.8	103	28	17.05	4.29	14.8	35.1	26.5	49.51
	R3	60	60	152.4	75	100	29	16.5	4.32	15.2	34.6	26	45.98
1 x 7	R1	63	63	151.8	67.2	101	39	17.6	4.3	15.2	35	28	73.93
	R2	61	63	153.4	69.4	101	34	17.15	4.33	15.2	34.4	27.5	69.05
	R3	60	60	156.8	78.6	99	28	16.7	4.36	15.2	33.8	27	69.86
1 x 8	R1	63	63	138.2	51.4	101	32	17.7	4.44	13.6	36.2	33	60.42
	R2	58	63	138.8	55.6	99	21	17.65	4.35	14	35.2	32	56.42
	R3	60	63	149	53.4	101	23	17.6	4.26	14.4	34.2	31	56.25
2 x 1	R1	60	61	185.6	75	99	26	19.36	4.64	14	35.6	36	82.09
	R2	64	64	169.4	81	101	21	20.08	4.69	13.8	37.7	35.5	81.18
	R3	63	63	199.2	98.6	102	17	20.8	4.74	13.6	39.8	35	85.87
2 x 3	R1	60	60	134	58	101	23	16.5	4.66	15.6	37.8	29	40.03
	R2	64	60	146.6	64.6	102	19	16.15	4.53	14.6	36.7	30.5	48.69
	R3	63	63	141.4	61.6	104	17	15.8	4.4	13.6	35.6	32	45.99
2 x 4	R1	63	63	126	58	102	25	15.74	4.48	14	34.6	31	52.22
	R2	65	63	121.6	51.6	103	20	16.87	4.53	14.8	34.9	32	52.35
	R3	63	63	125.6	57	103	22	18	4.58	15.6	35.2	33	56.74
2 x 5	R1	63	63	134	60	102	22	15.2	4.56	14.8	36	31	50.55
	R2	63	63	143	58.4	103	12	16.32	4.7	14.8	35.9	31.5	33.21
	R3	63	64	132.4	69	103	17	17.44	4.84	14.8	35.8	32	49.45
2 x 6	R1	63	63	124	40	103	26	17.3	4.36	14.4	35.6	30	51.57
	R2	64	63	122	49.4	103	19	17.1	4.38	14.6	36.8	29.5	46.85
	R3	63	63	131.4	68.4	102	17	16.9	4.4	14.8	38	29	43.27
2 x 7	R1	63	63	152.6	62	103	14	19	4.62	15.6	38.8	30	39.85
	R2	63	63	152.2	70.8	100	10	18.1	4.5	15.2	38.2	30	21.06
	R3	64	64	162	78	103	13	17.2	4.38	14.8	37.6	30	32.7
2 x 8	R1	63	63	126	45.8	103	21	17.8	4.54	14.4	35.2	31	27.89
	R2	66	64	121.8	55.4	103	19	16	4.32	13.6	33.1	29.5	34.87
	R3	63	64	123	57	104	9	14.2	4.1	12.8	31	28	32.89
3 x 1	R1	58	59	119.6	52.6	102	22	17.6	4.38	12.8	37.2	35	47.29
	R2	59	58	122.4	55	102	22	18.1	4.4	13	37.2	34.5	40.24
	R3	62	59	123.6	54.4	101	19	18.6	4.42	13.2	37.2	34	45.83
3 x 2	R1	60	61	121.8	59	100	33	15	4.4	13.6	32	31	63.02
	R2	58	59	115	72.2	100	26	14.66	4.24	14	31.7	28	69.25
	R3	60	63	121.6	68	101	24	14.32	4.08	14.4	31.4	25	63.96
3 x 4	R1	61	61	129.8	80	102	34	14.3	4.22	13.2	31	29	49.4
	R2	60	61	118.8	67.8	100	29	14.65	4.27	13.2	31.4	29.5	55.19
	R3	60	60	125.6	58	100	31	15	4.32	13.2	31.8	30	52.66
3 x 5	R1	63	63	107.6	50	100	38	13.1	4.34	13.2	26.8	31	55.37
	R2	59	61	125.2	57.6	101	34	13.2	4.24	13.4	26.5	30.5	56.13
	R3	60	63	119.4	68	101	29	13.1	4.42	13.2	26.9	30	34.03
3 x 6	R1	60	61	169	90	99	33	16.4	4.2	13.6	34.8	27	59.81
	R2	58	59	154.4	70.4	102	28	15.65	4.23	14.2	34.2	26	53.41
	R3	60	61	159.8	76	99	28	14.9	4.25	14.8	33.6	25	52.65
3 x 7	R1	63	63	159	75	100	39	15.5	4.46	14.4	37.4	29	60.53
	R2	59	60	153.6	68	99	26	15.7	4.25	14.4	36.1	28	47.84
	R3	60	61	159.2	83	99	24	15.9	4.04	14.4	34.8	27	49.85
3 x 8	R1	61	63	136.2	48.6	102	28	15.7	4.32	14.8	31.2	30	50.4
	R2	58	63	139.6	70.8	100	28	15.25	4.28	14.8	31.5	29	36.77
	R3	61	63	139.4	58.6	102	25	14.8	4.24	14.8	31.8	28	40.71
4 x 1	R1	65	64	125.2	50	102	31	17.98	4.5	13.2	35	31	62.02
	R2	60	61	126	56	100	26	17.09	4.47	13.6	34.1	32.5	36.4
	R3	64	63	119	58.6	102	14	16.2	4.44	14	33.2	34	32.98
4 x 2	R1	63	63	134.4	58	101	20	16.5	4.52	14.4	33.2	30	42.92
	R2	63	60	137.8	65.8	105	23	16	4.33	14.4	32.9	28.5	47.57
	R3	63	63	138.2	62	103	22	15.5	4.14	14.4	32.6	27	35.81
4 x 3	R1	63	63	139.6	59.6	100	33	15.12	4.56	14	34.2	30	54.48
	R2	59	60	143.6	58	102	26	14.66	4.46	14	32.6	29.5	53.74
	R3	63	63	126.4	63.6	103	27	14.2	4.36	14	31	29	49.05
4 x 5	R1	66	67	134.8	54.8	102	28	12.6	5.04	14	30.8	34	39.93
	R2	65	65	136.4	62.4	104	13	15.1	4.59	13.6	29.6	32	27.86
	R3	64	66	139.2	64.2	106	12	17.6	4.14	13.2	28.4	30	38.73
4 x 6	R1	63	67	179.2	77.6	99	32	19.52	4.44	14	37.6	33	64.12
	R2	67	63	191	83.6	99	28	18.26	4.43	14.2	35.5	31.5	62.74
	R3	63	63	168	85.6	106	26	17	4.42	14.4	33.4	30	64.67
4 x 7	R1	65	64	159.4	76.6	103	32	19.4	4.74	15.6	38	30	93.65
	R2	63	63	156	73.4	100	23	18.15	4.6	16	37	31	82.45
	R3	63	61	158.8	82.4	100	27	16.9	4.46	16.4	36	32	83.13
4 x 8	R1	64	64	158	55.4	105	12	19.46	4.76	13.6	35.2	35	37.98
	R2	63	63	145.8	59.8	103	20	18.15	4.6	14.47	34.93	36	42.98
	R3	63	64	151.4	61.2	103	26	16.83	4.43	15.33	34.67	37	47.27
5 x 1	R1	58	61	114	51	103	28	17.78	4.74	14	35.2	31	54.69
	R2	60	61	123.2	55.4	101	26	16.01	4.65	13.8	34.4	30.5	48.53
	R3	63	64	124	51.4	103	26	14.24	4.56	13.6	33.6	30	51.37
5 x 2	R1	61	61	177	69.4	103	27	17.5	5	15.6	40.2	34	93.15
	R2	63	63	166.4	71	102	19	17.85	4.94	15.7	38.6	35	90
	R3	64	64	161	72	103	27	18.2	4.88	15.8	37	36	81.5
5 x 3	R1	60	63	188.2	78	105	25	19.2	5.06	16	41.6	35	93.03
	R2	63	63	175	75.6	105	21	18.4	5.01	15.4	40	35	61.64
	R3	63	64	182	77.4	106	19	17.6	4.96	14.8	38.4	35	87.77
5 x 4	R1	63	61	173	73	106	20	18.2	5.18	14	34.6	41	84.49
	R2	64	65	185.8	65.6	105	20	18	5.13	14.4	33.9	39	89.11
	R3	64	64	174.6	63.6	104	13	17.8	5.08	14.8	33.2	37	86.07
5 x 6	R1	61	63	130.4	87.6	103	32	18.32	4.88	14.8	33.2	32	86.67
	R2	63	63	137.6	81.4	103	18	17.21	4.82	15.2	33	31	92.03
	R3	63	63	137.4	83.2	104	17	16.1	4.76	15.6	32.8	30	79.65
5 x 7	R1	58	60	176.2	84	102	32	17.5	4.54	14.4	37.4	31	75.42
	R2	63	64	191	78	102	35	16.85	4.6	14.2	36.9	30	71.81
	R3	64	64	183.6	76.4	101	29	16.2	4.66	14	36.4	29	66.46
5 x 8	R1	64	64	125	51	102	25	15.4	3.92	14.4	28.8	29	40.15
	R2	68	65	127.6	56.6	102	23	14.45	3.88	14	28.2	28	28.36
	R3	65	66	133	60.8	102	22	13.5	3.84	13.6	27.6	27	30.78
6 x 1	R1	69	69	171.4	90	109	22	17.5	3.96	12	31.2	28	47.39
	R2	63	63	168.8	89.6	106	20	16.52	3.98	12.8	30.9	27.5	28.9
	R3	66	66	174.4	98.6	105	23	15.54	4	13.6	30.6	27	32.08
6 x 2	R1	66	64	142	77.4	106	21	17	4.5	13.6	36.6	29	58.42
	R2	63	64	144.4	85.4	99	25	15.9	4.34	13.8	35.9	30	43.11
	R3	64	63	149	84.6	102	25	14.8	4.18	14	35.2	31	46.41
6 x 3	R1	67	67	156.2	77.6	107	27	14.66	4.26	14.8	31.6	26	32.22
	R2	61	63	160.6	81.8	105	26	16.28	4.17	14.8	31	26.5	50.23
	R3	64	65	162.6	80	102	23	17.9	4.08	14.8	30.4	27	61.36
6 x 4	R1	64	64	148	68.6	107	30	18.7	4.54	14	33.4	31	55.8
	R2	63	61	146.6	73.2	101	27	16.45	4.24	13.6	30.8	30.5	56.74
	R3	64	65	148	70.8	101	28	14.2	3.94	13.2	28.2	30	37.71
6 x 5	R1	63	63	157.8	68	103	10	16.7	4.66	15.6	34.4	31	26.14
	R2	64	64	154.6	74.6	101	16	16.33	4.59	15.4	33	31.5	28.98
	R3	63	63	159	81	102	22	15.96	4.52	15.2	31.6	32	38.45
6 x 7	R1	66	66	130.2	76	106	31	16.3	4.34	14	31.8	26	55.69
	R2	67	66	144.4	79	101	20	13.3	4.22	14.2	30.6	25.5	26.78
	R3	66	68	145.4	83	101	23	10.3	4.1	14.4	29.4	25	28.02
6 x 8	R1	63	63	133.2	56.4	106	26	18.6	4.48	14.4	32.4	29	48.5
	R2	63	64	124	55.2	105	27	16.6	4.24	14.2	32.4	30	46.09
	R3	66	69	136.8	57.2	104	24	14.6	4	14	32.4	31	43.72
7 x 1	R1	65	65	153.4	70.4	99	25	15.2	4.78	15.2	31.8	30	46.66
	R2	63	63	154.8	77.4	105	22	14.55	4.63	14.8	29.9	28.5	41.08
	R3	66	67	151.2	78.6	103	19	13.9	4.48	14.4	28	27	43.66
7 x 2	R1	63	63	158.6	65	106	22	17.5	4.64	15.6	35.2	30	52.04
	R2	63	63	151	71	100	22	16.24	4.44	15.6	34	29	42.95
	R3	64	64	158	76	101	23	14.98	4.24	15.6	32.8	28	44.56
7 x 3	R1	63	63	178	89.2	104	30	15.4	4.58	14.8	36.6	29	74.13
	R2	63	64	167.6	83.6	101	25	17.2	4.33	14.4	35.5	28	71.18
	R3	63	65	171.2	93.2	100	27	19	4.08	14	34.4	27	76.03
7 x 4	R1	63	61	158	78.6	102	34	19.56	4.72	16	37.2	31	96.58
	R2	64	63	161.4	74.4	100	24	19.68	4.74	16	38	32.5	83.85
	R3	63	63	168.2	82	100	25	19.8	4.76	16	38.8	34	86.27
7 x 5	R1	65	65	168	76	105	22	16.56	4.66	15.6	35.8	31	55.4
	R2	64	64	171.2	76.4	101	29	17.75	4.83	16	35.4	31.5	51.65
	R3	63	63	170.6	88.6	101	23	18.94	5	16.4	35	32	72.57
7 x 6	R1	68	67	185	109	106	29	17.1	4.42	14	35.8	27	58.4
	R2	63	63	182.8	90.4	100	29	17.55	4.41	14.6	37.1	27	50.61
	R3	63	63	173.6	76	104	27	18	4.4	15.2	38.4	27	59.74
7 x 8	R1	65	65	163.8	63.4	103	19	19.2	4.78	16.8	39.6	31	51.29
	R2	63	63	166.8	82.2	108	16	18.79	4.65	15.8	38	30.5	62.69
	R3	66	68	164.8	77.6	104	13	18.38	4.52	14.8	36.4	30	34.07
8 x 1	R1	61	63	129.8	45.8	103	32	17.4	4.64	14	37.6	36	92.72
	R2	59	61	135.6	53.2	100	28	18.4	4.59	13.8	37.9	36.5	81.82
	R3	59	61	133.6	60.6	106	23	19.4	4.54	13.6	38.2	37	85.89
8 x 2	R1	63	64	121.2	43.8	106	24	12.7	3.8	13.6	27.2	27	40.64
	R2	65	65	122.4	44.2	104	20	13.55	3.89	13.8	28.2	27.5	29.06
	R3	63	64	125	52.6	104	20	14.4	3.98	14	29.2	28	33.07
8 x 3	R1	66	68	172.2	64.4	107	31	17.1	4.34	13.2	36.2	33	66.5
	R2	63	64	176.6	77.4	105	28	17.35	4.46	14	37.2	34	53.63
	R3	63	65	176	82	103	28	17.6	4.58	14.8	38.2	35	62.6
8 x 4	R1	65	65	129.8	55.8	103	27	17	4.46	12.8	32.4	36	55.2
	R2	63	63	123.4	74.8	108	22	17.5	4.43	13.6	33.6	35	48.17
	R3	63	63	127.8	77	104	26	18	4.4	14.4	34.8	34	56.93
8 x 5	R1	65	65	127.2	53.2	106	21	15.7	3.92	14	30.8	24	36.96
	R2	64	64	125	53	105	24	15.15	3.79	13.6	29.4	26	34.23
	R3	67	66	121.6	53.6	102	17	14.6	3.66	13.2	28	28	21.06
8 x 6	R1	65	65	188	61	107	29	17.7	4.44	14	35.2	33	66.59
	R2	64	64	180.6	66	105	22	17.25	4.38	14	35	32	57.71
	R3	64	65	186.8	58.2	104	23	16.8	4.32	14	34.8	31	43.29
8 x 7	R1	63	65	171	72	103	16	19.2	4.56	16.4	37.2	31	49.43
	R2	65	68	171.6	77.4	101	19	18.7	4.51	15.8	36.3	31	46.74
	R3	67	63	165.2	71.4	104	15	18.2	4.46	15.2	35.4	31	36.27
C1	R1	57	57	165	63	100	23	36.6	4.52	13.6	36.8	36	60.33
	R2	57	59	162	76	99	27	26.95	4.51	14	37.8	33.5	54.67
	R3	58	57	169	68	99	24	17.3	4.5	14.4	38.8	31	67.02
C2	R1	60	61	184	74	102	36	15.96	4.62	13.6	33	34	83.98
	R2	60	60	182	80	104	32	15.98	4.67	14.4	33.1	35	91.94
	R3	61	63	180	92.8	103	32	16	4.72	15.2	33.2	36	85.55
C3	R1	63	64	179.2	68	106	39	15.1	4.62	14.4	32	29	87.88
	R2	63	63	178	77.4	105	31	15.75	4.66	14.8	35.4	28	85.48
	R3	63	65	181.4	87.2	105	26	16.4	4.7	15.2	38.8	27	83.39
C4	R1	63	64	164.8	64	103	28	15.88	4.28	14	31	31	62.82
	R2	63	63	166.2	57.8	103	29	16.59	4.26	14	34.3	30.5	56.73
	R3	63	63	162.6	70.4	104	24	17.3	4.24	14	37.6	30	63.98
parents
P2	R1	63	66	86.4	25	101	12	11.4	3.58	11.6	19.2	14	6.11
	R2	63	68	87	26.4	101	14	11.75	3.56	11.4	19	13	3.34
	R3	64	69	92	24.4	102	18	12.1	3.54	11.2	18.8	12	4.51	4.65437205
P4	R1	68	68	101.6	47.6	106	14	11	3.54	12.8	21	23	32.36
	R2	66	66	124.8	48	106	14	10.75	3.55	13.4	20	23.5	26.79
	R3	66	66	139.6	49	105	20	10.5	3.56	14	19	24	41.3	33.48059002
P10	R1	57	63	116.4	40	102	28	13.8	3.9	13.6	28.6	22	57.74
	R2	59	60	114.4	34.4	102	28	13.6	3.88	14	28.9	21	43.75
	R3	57	63	114	44.4	104	26	13.4	3.86	14.4	29.2	20	27.62	43.03713129
P6	R1	70	71	100.4	40.4	103	12	10.1	3.43	13.6	22	19	12.25
	R2	68	70	105	41.6	103	10	9.9	3.41	13.4	21.1	20	9.63
	R3	67	67	115	41	102	16	9.7	3.39	13.2	20.2	21	13.19	11.68917329
P3	R1	70	70	117.6	39	104	14	15.8	4.52	14.4	33.6	32	19.19
	R2	70	71	100	37.4	105	10	15.15	4.56	13.9	32.55	31	17.4
	R3	68	70	102	39.4	103	4	14.5	4.6	13.4	31.5	30	12.75	16.44246489
P7	R1	70	70	141.4	73	107	31	14.9	4.14	14	28.8	28	46.24
	R2	70	70	137	72.6	106	23	14.55	4.13	14	28.9	27	41.81
	R3	70	70	145.2	75.2	107	24	14.2	4.12	14	29	26	36.35	41.46614087
P8	R1	71	71	140.4	70.8	104	32	14.3	4.11	15.2	31	25	39.96
	R2	70	70	139.4	68.4	103	25	14.25	4.09	15.4	30.2	23.5	36.92
	R3	71	71	141.8	68.2	103	24	14.2	4.07	15.6	29.4	22	33.21	36.69880687
P9	R1	70	71	112	29.8	103	16	10.9	2.87	12	17.5	23	19.87
	R2	70	73	109.2	31	104	16	10.8	2.85	12.2	18.2	20	14.37
	R3	72	72	106.2	32.4	103	17	10.7	2.83	12.4	18.9	17	8.27	14.17011586
